# Supplementary material for: Reductive Cyclization of N-Alkyl- and N-Aryl-N-(2-Nitrophenyl) Amides to 1,2-Disubstituted Benzimidazoles
Source: Molecules. 2026 Jun 18;31(12):2150. doi: 10.3390/molecules31122150 (PMC13304832; doi:10.3390/molecules31122150)
Supplement: Supplementary file 1 [file molecules-31-02150-s001.zip]

Archive with 1 entries (1 files):
- molecules-4366729-supplementary.pdf
